# Supplementary material for: Comprehensive analysis of cuproptosis in immune response and prognosis of osteosarcoma
Source: Front Pharmacol. 2022 Oct 3;13:992431. doi: 10.3389/fphar.2022.992431 (PMC9573992; doi:10.3389/fphar.2022.992431)
Supplement: Supplementary file 1 [file Table1.XLS]

## Sheet: Sheet1
id	HR	HR.95L	HR.95H	p value
SLC38A6	0.863493	0.747885	0.996971	0.0453572
TUSC1	1.02231	1.00321	1.04176	0.0218089
CARD8-AS1	0.853794	0.729289	0.999556	0.0493574
RNF185	0.965349	0.932812	0.99902	0.0437971
MPP1	0.924373	0.879732	0.971279	0.00184657
FUCA1	0.969137	0.949374	0.989312	0.00286222
LYRM1	0.829056	0.729167	0.942628	0.00421034
PRKCH	0.875456	0.769473	0.996036	0.0433523
AL031847.1	1.06749	1.01753	1.1199	0.00757321
CASP1	0.914812	0.848399	0.986424	0.0205894
GAB3	0.73286	0.558958	0.960867	0.0245252
EVI2B	0.96113	0.934853	0.988146	0.00506093
SIGMAR1	1.00738	1.0024	1.01239	0.00365398
ST3GAL4	1.0164	1.00298	1.03001	0.016486
NPL	0.912448	0.844455	0.985915	0.0203961
AL133371.2	0.885565	0.789909	0.992805	0.03718
MBP	0.61517	0.417509	0.90641	0.0140157
PSIP1	1.01329	1.00423	1.02243	0.00395062
BTK	0.875017	0.767706	0.997328	0.045495
ARHGEF39	1.22827	1.09632	1.3761	0.000391232
RNASE6	0.984808	0.972673	0.997095	0.015527
CD180	0.606872	0.428942	0.858609	0.00478728
APBB1IP	0.920956	0.877376	0.966702	0.000871111
AL589843.2	1.205	1.08708	1.3357	0.00038645
HDGF	1.00191	1.00015	1.00367	0.032996
ARL11	0.700715	0.524018	0.936993	0.0164429
UBE2S	1.00526	1.00001	1.01054	0.0495752
GCA	0.837939	0.729744	0.962176	0.0121902
ARHGAP25	0.799582	0.690092	0.926444	0.00291262
ATG7	0.813848	0.695259	0.952665	0.0103637
NAGA	0.977664	0.955877	0.999948	0.0494697
FAM162A	1.01302	1.00479	1.02132	0.00187942
CLDN23	0.888635	0.794388	0.994064	0.0390135
NCKAP1L	0.913665	0.855488	0.975798	0.00714894
MAP2K7	1.01817	1.00199	1.03461	0.0275736
LACTB	0.940179	0.890071	0.993108	0.0272825
LCP2	0.903821	0.829046	0.98534	0.0217247
AL049794.1	0.670728	0.485737	0.926172	0.0152752
DOCK8	0.777772	0.630165	0.959953	0.019253
MS4A4A	0.934594	0.891033	0.980285	0.00547651
CD53	0.984359	0.971189	0.997708	0.0217996
C11orf45	0.532853	0.329573	0.861517	0.0102273
NTAN1	0.926192	0.87496	0.980423	0.0082674
ARHGAP9	0.875208	0.781352	0.980337	0.0212735
SAMHD1	0.983095	0.970646	0.995703	0.00873274
CASS4	0.495653	0.30384	0.808557	0.00493802
DUSP18	0.76186	0.624552	0.929356	0.00730682
TGFBR2	0.989375	0.978883	0.99998	0.0495643
HOMER3-AS1	0.516466	0.290185	0.919197	0.0246775
AC006033.2	0.409594	0.211329	0.793868	0.0082015
DOCK2	0.814909	0.669182	0.992372	0.0417368
CD320	1.0044	1.00059	1.00821	0.0234901
SH2D4A	1.06055	1.00982	1.11382	0.0187363
AC023157.2	0.738001	0.596786	0.912631	0.00505288
GIMAP2	0.931034	0.869304	0.997148	0.0411952
SKAP2	0.974105	0.949515	0.999333	0.0443107
BIN2	0.826535	0.704437	0.969797	0.0194906
ACTA2	0.994151	0.988528	0.999807	0.0426829
TCN2	0.943723	0.900639	0.988868	0.0151205
CLIP2	0.969519	0.946481	0.993117	0.0116408
PSD3	1.04275	1.00876	1.07788	0.0132841
TCEA3	1.0125	1.0056	1.01945	0.000370208
CRIP2	1.00352	1.00019	1.00686	0.038446
MARCHF1	0.783289	0.616124	0.995808	0.0461237
AL592293.2	1.23314	1.10647	1.37431	0.000150923
BFAR	0.957181	0.924562	0.99095	0.0133649
PUS1	1.05312	1.00392	1.10474	0.0339795
FTL	0.999857	0.999727	0.999988	0.0321585
SLC7A7	0.925122	0.874212	0.978997	0.00703974
FERMT3	0.976682	0.958934	0.994759	0.0116829
ARHGAP18	0.937465	0.886659	0.991182	0.0231161
CSF3R	0.752564	0.587578	0.963875	0.0243625
PLEK	0.954615	0.918085	0.992599	0.0196425
HSBP1	0.973533	0.950382	0.997247	0.0289251
MLLT3	1.09258	1.00681	1.18566	0.0337714
TNK2	1.03604	1.01153	1.06113	0.00374474
CCDC102B	0.781864	0.64488	0.947944	0.0122818
SETD9	0.711965	0.565769	0.895939	0.00376767
P4HA1	1.00176	1.00062	1.0029	0.0025579
MAP3K5	0.827769	0.721861	0.949214	0.00680667
SMIM27	1.26288	1.01987	1.56379	0.0323238
NFX1	1.03398	1.00478	1.06403	0.022241
AC133552.2	0.701761	0.495571	0.993739	0.0460051
KCNJ5	0.614356	0.44467	0.848793	0.00313675
SQOR	0.948675	0.901849	0.997933	0.0413406
HMGN1P37	1.14794	1.01497	1.29832	0.0280487
AC009113.1	0.895996	0.804573	0.997807	0.0455064
SLC19A1	1.04446	1.00147	1.0893	0.0425057
SSX1	0.987983	0.977038	0.999051	0.0334169
TRABD2A	0.750754	0.612966	0.919515	0.00558791
HSPB6	1.00214	1.00077	1.00352	0.00218618
ATP6V0D1	0.962416	0.934599	0.991062	0.0104683
TBXAS1	0.924136	0.859536	0.993592	0.0328556
VAV1	0.84381	0.740295	0.9618	0.0109829
AC090559.1	0.823935	0.719626	0.943364	0.00504455
DPH3	0.942382	0.897051	0.990003	0.0183035
RENBP	0.971708	0.945158	0.999004	0.0423097
AC092171.3	1.32738	1.08275	1.62727	0.00643176
AC009159.3	0.620463	0.425164	0.905474	0.0133297
VAMP8	0.992258	0.985534	0.999029	0.0250874
FCER1G	0.994764	0.990886	0.998656	0.00842008
RBM47	0.840579	0.725157	0.974373	0.0211969
TMEM9B	0.964345	0.936179	0.993358	0.0163674
DAZAP1	1.02996	1.00609	1.05439	0.0136072
PEX26	0.913195	0.844833	0.987088	0.0221768
FAM219A	1.01318	1.00064	1.02588	0.0394041
USP30-AS1	0.608101	0.377216	0.980307	0.0411912
ADAP2	0.963566	0.932053	0.996144	0.0286921
HPDL	1.06241	1.02735	1.09866	0.000405639
AC234582.1	1.11649	1.01778	1.22477	0.0196411
NPC2	0.995538	0.991665	0.999425	0.0245129
CREBL2	0.959727	0.926234	0.99443	0.0233196
BAG1	1.04858	1.01104	1.08751	0.0107679
CYTH4	0.952699	0.915855	0.991026	0.016043
LIMK1	0.967923	0.940122	0.996546	0.0283322
COL13A1	1.02136	1.01321	1.02957	2.31886e-07
AC004918.5	1.12264	1.04863	1.20187	0.000884998
HJURP	1.03095	1.00166	1.06111	0.0382043
UBAP2	1.07147	1.01012	1.13654	0.0217464
CRIP1	1.02399	1.00637	1.04191	0.00742795
NUDT14	1.01595	1.00195	1.03014	0.0253947
DDX60L	0.871937	0.784648	0.968937	0.0108875
PTAFR	0.94263	0.889084	0.999402	0.0477005
NUBP1	0.912485	0.867595	0.959698	0.000373365
SDHAP1	1.05856	1.00699	1.11278	0.0255193
LILRB4	0.924574	0.867161	0.985789	0.0165059
UCK2	1.01887	1.0043	1.03365	0.0109477
SAPCD2	1.02531	1.01092	1.0399	0.000526716
RFX3	1.25124	1.06722	1.467	0.00575474
IL2RA	0.60732	0.410282	0.898984	0.0126984
AFMID	1.06165	1.02344	1.10128	0.00137849
LY96	0.974693	0.952528	0.997373	0.0289529
IL10RA	0.915191	0.844826	0.991415	0.0299163
SELPLG	0.978356	0.960553	0.99649	0.0195321
COL11A2	1.00115	1.00028	1.00202	0.00921757
CSF1R	0.994885	0.990002	0.999793	0.0410954
GPR34	0.958624	0.919384	0.999538	0.0475188
CCDC58	1.02881	1.00192	1.05643	0.0355901
DNAJA1P3	1.15473	1.0045	1.32744	0.0430588
HCLS1	0.969003	0.942098	0.996677	0.028405
GBP2	0.96065	0.929506	0.992837	0.0169643
KLHL17	1.03099	1.00671	1.05585	0.0120598
PKIG	1.00678	1.00027	1.01333	0.0413428
PPARG	0.904807	0.844946	0.968909	0.00417856
FGFR3	1.00536	1.00034	1.01041	0.0364486
STOML2	1.0057	1.00086	1.01055	0.0208316
MS4A6A	0.963699	0.93038	0.998211	0.0394249
PRKAG2-AS1	1.04276	1.00107	1.08618	0.0442903
CMTR2	0.888858	0.801747	0.985434	0.0251706
SNHG7	1.02937	1.01167	1.04738	0.00107357
TDRP	1.04152	1.01322	1.07062	0.00380451
NRROS	0.898387	0.816862	0.988049	0.0272678
ALDH7A1	0.959559	0.921551	0.999135	0.0452938
AC110015.1	1.07944	1.03743	1.12315	0.000160668
TMEM150B	0.838139	0.710562	0.988622	0.0361015
TPP1	0.99407	0.988321	0.999852	0.0444152
SUGT1P1	1.10314	1.03575	1.17491	0.00227194
SDCBP	0.991577	0.984073	0.999138	0.0290723
AC011498.7	1.36174	1.04399	1.77621	0.0227546
TUBB	0.998676	0.997736	0.999617	0.00584279
MESP1	1.06683	1.00681	1.13044	0.0285558
MYC	1.0033	1.00158	1.00503	0.000166253
CGREF1	1.01469	1.00896	1.02045	4.46239e-07
FOLR2	0.988767	0.981035	0.996561	0.00480418
ARHGDIB	0.99261	0.986495	0.998763	0.018647
LINC00960	1.07834	1.00467	1.15742	0.0367056
RPS28	1.00113	1.00009	1.00217	0.033584
RN7SL564P	1.2246	1.03592	1.44764	0.0176263
CD4	0.991586	0.983358	0.999883	0.0468644
SLC35F6	0.981688	0.965741	0.997899	0.026994
TXNL4A	1.02217	1.00812	1.03642	0.00189773
ASS1P12	1.53955	1.22476	1.93524	0.000218064
EHMT2	0.960052	0.930208	0.990855	0.0114005
AL390119.2	1.72781	1.36734	2.18332	4.63514e-06
CYFIP1	0.953053	0.91999	0.987305	0.00760354
GAL3ST4	0.964495	0.934923	0.995002	0.0228853
ISCA2	0.871873	0.772247	0.984352	0.0267788
PIK3CG	0.761261	0.581303	0.99693	0.0474446
FUOM	1.03355	1.01437	1.05309	0.000553288
HSBP1L1	1.07384	1.02401	1.1261	0.00329583
TMEM65	1.01815	1.00349	1.03303	0.0150711
CLUAP1	0.678724	0.53769	0.85675	0.00111061
SNORD3B-1	1.08907	1.01822	1.16486	0.0129235
PI4K2A	0.954824	0.914181	0.997273	0.0372522
PDPN	1.00463	1.00102	1.00824	0.0117782
GNA15	0.957813	0.922626	0.994342	0.0240036
PVT1	1.01892	1.0043	1.03374	0.0109971
ELFN1-AS1	1.05432	1.0306	1.07859	5.21024e-06
AC006963.1	1.11386	1.02306	1.21271	0.012935
MIR210HG	1.03175	1.00223	1.06215	0.0348485
TMEM127	0.98441	0.970477	0.998542	0.030732
AC008966.1	0.721972	0.536891	0.970857	0.031109
FCGRT	0.991215	0.983021	0.999477	0.0372019
IKZF1	0.691301	0.490983	0.973349	0.0344559
MS4A7	0.968845	0.939432	0.999178	0.0441973
PDE1B	0.462498	0.270042	0.792117	0.00497175
CYBB	0.979351	0.960922	0.998134	0.0313451
AP1B1	0.973668	0.95209	0.995735	0.0196061
CLK2	1.01224	1.00205	1.02254	0.018436
DENND1C	0.755548	0.600085	0.951286	0.0170859
HOXA5	1.03474	1.00951	1.06061	0.00670603
SNHG32	1.0026	1.00018	1.00503	0.0355756
SAC3D1	1.01094	1.00331	1.01863	0.00486556
SNX2	0.973988	0.95186	0.996629	0.0245803
EFCAB11	0.728988	0.532765	0.997481	0.0481852
SCARB1	1.007	1.0013	1.01274	0.015979
APOE	0.998839	0.997742	0.999937	0.0382028
SNCB	1.10556	1.01313	1.20642	0.024267
LGALS9	0.962689	0.930284	0.996223	0.0295107
CPM	0.909768	0.843113	0.981693	0.0148554
NCF4	0.950819	0.909875	0.993606	0.0247288
LRRC56	1.11052	1.00796	1.22351	0.0339732
IRF5	0.859382	0.740147	0.997825	0.0467529
ENHO	1.00707	1.00075	1.01344	0.0283043
CTSS	0.983361	0.968257	0.9987	0.0336132
APOL2	0.979709	0.964306	0.995359	0.0112346
BNIP3	1.0088	1.00394	1.01368	0.000378126
CLTCL1	0.823797	0.714144	0.950287	0.00782238
CITED4	1.04615	1.02276	1.07007	9.20703e-05
C3AR1	0.955136	0.922346	0.989093	0.0100159
CALCOCO2	0.948081	0.908263	0.989643	0.0148697
NDUFB4P12	1.30403	1.15305	1.47478	2.35454e-05
PLEKHO2	0.967114	0.9466	0.988072	0.00223619
LILRB3	0.68753	0.492449	0.959891	0.0277796
POLQ	1.15245	1.00888	1.31645	0.0366061
SAMSN1	0.852422	0.728018	0.998084	0.0472796
CCDC85B	1.00503	1.00121	1.00887	0.00973601
MIR548O	1.23256	1.02311	1.48488	0.0277757
BNIP3P1	1.17956	1.07913	1.28932	0.000275277
PARN	0.940283	0.90031	0.982031	0.00546837
PODXL2	1.00757	1.00299	1.01217	0.00118731
PGAP6	0.96884	0.945408	0.992853	0.0112706
DUX4L26	1.21387	1.01837	1.44689	0.0305287
PTDSS1	1.00912	1.00251	1.01577	0.00675897
HAVCR2	0.95116	0.906952	0.997523	0.0391975
DOK3	0.832298	0.734445	0.943189	0.00402129
LINC01535	1.08919	1.03265	1.14884	0.00168364
PITPNM3	1.15392	1.05036	1.26769	0.00284481
GIMAP1	0.832603	0.707561	0.979742	0.0273523
AL161729.1	1.18678	1.02931	1.36835	0.0183904
RPL35A	1.00196	1.00053	1.00338	0.0070116
AC103706.1	1.15367	1.07341	1.23993	0.000102089
SIGLEC1	0.916772	0.857279	0.980394	0.0111365
ATAD2	1.00883	1.00257	1.01513	0.00560856
SAMD11	1.00801	1.00268	1.01336	0.00317594
AC138207.5	0.972575	0.948856	0.996887	0.0272819
METTL9	0.955175	0.916385	0.995606	0.0301465
LAIR1	0.920381	0.862615	0.982015	0.012117
MIR25	1.04313	1.00136	1.08664	0.0428414
EIF3B	1.00668	1.00126	1.01214	0.0156527
CARD11	0.748963	0.570305	0.983588	0.0376193
ABAT	0.562787	0.322851	0.981037	0.0426126
SIRPA	0.965299	0.937941	0.993455	0.016056
CFH	0.978966	0.963075	0.995119	0.0108983
AC245884.8	1.12764	1.01268	1.25564	0.028548
EMSLR	1.03728	1.00803	1.06738	0.0121339
DPP7	1.00734	1.00221	1.0125	0.00501183
VPS9D1-AS1	1.03013	1.01546	1.045	4.9649e-05
TMIGD3	0.852554	0.738144	0.984696	0.0300274
SNX20	0.658159	0.468039	0.925508	0.0161705
STT3A	1.00494	1.00086	1.00904	0.0175824
AF305872.1	1.27761	1.08171	1.50898	0.00391554
AC037487.3	1.16164	1.02968	1.31051	0.0148777
MIR1205	1.10506	1.01934	1.19799	0.0153101
DRD4	1.01705	1.00111	1.03325	0.0359635
MB21D2	1.03649	1.00184	1.07233	0.0388162
DIRAS1	1.02045	1.00554	1.03558	0.00701824
ETV3	1.02125	1.00447	1.03831	0.0128403
UNC13D	0.721698	0.53715	0.969652	0.030427
GYPC	0.976623	0.955978	0.997715	0.0300224
WNT16	1.02101	1.00581	1.03643	0.00657338
TIMP4	0.951737	0.909089	0.996385	0.0344493
ZNF93	0.892662	0.808725	0.985312	0.024218
RNF38	1.02588	1.00164	1.0507	0.0362447
CD163	0.961071	0.932453	0.990568	0.0100417
DHCR7	1.01337	1.00058	1.02632	0.0404905
